# Supplementary material for: Building wet planets through high-pressure magma–hydrogen reactions
Source: Nature. 2025 Oct 29;646(8087):1069–74. doi: 10.1038/s41586-025-09630-7 (PMC12571897; doi:10.1038/s41586-025-09630-7)
Supplement: Supplementary file 2 — This zipped file contains Supplementary Codes 1–3. [file 41586_2025_9630_MOESM2_ESM.zip]

Archive with 3 entries (3 files):
- supplementary-code-2-partial-conversion.ipynb
- supplementary-code-3-Mg-Si-ratio-effect.ipynb
- supplementary-code-1-quantities-reactant-product-obsidian-linked.ipynb
