# Supplementary material for: Building wet planets through high-pressure magma–hydrogen reactions
Source: Nature. 2025 Oct 29;646(8087):1069–74. doi: 10.1038/s41586-025-09630-7 (PMC12571897; doi:10.1038/s41586-025-09630-7)
Supplement: Supplementary file 2 — This zipped file contains Supplementary Codes 1–3. [file 41586_2025_9630_MOESM2_ESM.zip › supplementary-code-2-partial-conversion.ipynb]

# %% [markdown]
# How much water can be produced by partial conversion of a sub-Neptune

# %% [code]
import numpy as np
import matplotlib.pyplot as plt
import pandas as pd
from pandas import DataFrame as df 

# %% [code]
%config InlineBackend.figure_format='retina'

# %% [code]
# constants:
Me=5.9722e24 # kg
Re=6.371*1e6 # m

# %% [markdown]
Read our own calculation for 5 M(E) sub-Neptune profiles.

# %% [code]
m_p, r_p = np.loadtxt('MR-5M-sub-Neptune.txt', unpack=True)

# %% [code]
plt.plot(m_p, r_p)
plt.xlabel('M(E)')
plt.ylabel('R(E)')
plt.xlim(4,5)

# %% [markdown]
Mass and radius of the core

# %% [code]
m_p[65]

# %% [code]
r_core = r_p[65]

# %% [markdown]
Mass of the outer 5% of the core

# %% [code]
r_core * 0.95

# %% [code]
r_p[57]

# %% [code]
m_p[57]

# %% [code]
mass_outer = (m_p[65] - m_p[57]) * Me
mass_outer

# %% [markdown]
If all of these are silicates and turn into water by the following reaction.

Mg2SiO4 + 4H2 = SiH4 + 2H2O + 2MgO

Note that nearly the same result is expected for Fe-Si formation reaction because they both produce the same amount of H2O.

# %% [code]
import periodictable as ptable

# %% [markdown]
Mg/Si = 2

# %% [code]
mol_ol_outer = mass_outer / ptable.formula('Mg2SiO4').mass
# print(mol_ol_outer)
mol_H2O_generated = mol_ol_outer * 2.
mass_H2O_generated = mol_H2O_generated * ptable.formula('H2O').mass
#mass_H2O_generated
mass_H2O_generated / Me / 5.

# %% [markdown]
A total of 2 wt% H2O can be produced.

# %% [markdown]
Mg/Si = 0.5

# %% [code]
mol_high_Si_outer = mass_outer / ptable.formula('MgSi2O5').mass
# print(mol_ol_outer)
mol_H2O_generated = mol_high_Si_outer * 4.
mass_H2O_generated = mol_H2O_generated * ptable.formula('H2O').mass
#mass_H2O_generated
mass_H2O_generated / Me / 5.

# %% [markdown]
A total of 3.6 wt% H2O can be generated.
