# Supplementary material for: Building wet planets through high-pressure magma–hydrogen reactions
Source: Nature. 2025 Oct 29;646(8087):1069–74. doi: 10.1038/s41586-025-09630-7 (PMC12571897; doi:10.1038/s41586-025-09630-7)
Supplement: Supplementary file 2 — This zipped file contains Supplementary Codes 1–3. [file 41586_2025_9630_MOESM2_ESM.zip › supplementary-code-3-Mg-Si-ratio-effect.ipynb]

# %% [markdown]
# How Mg/Si ratios can affect the reaction

# %% [markdown]
In this calcuclation, the mantle-core mass ratio is fixed to 2, which is close to Earth like.

# %% [code]
import numpy as np

# %% [code]
mass_earth_mantle = 4.0e24 #kg
mass_earth_core = 2.0e24

mass_earth_mantle / mass_earth_core

# %% [markdown]
# Cases for the FeSi formation reaction

# %% [markdown]
(1) Mg/Si = 2  
Mg2SiO4 + 2H2 + Fe = 2MgO + FeSi + 2H2O

(2) Mg/Si = 1  
MgSiO3 + 2H2 + Fe = MgO + FeSi + 2H2O

(3) Mg/Si = 0.5  
MgSi2O5 + 4H2 + Fe = MgO + FeSi2 + 4H2O

# %% [markdown]
I multiply the reactions above by constants such that total moles of Mg + Si is 12.

4Mg2SiO4 + 8H2 + 4Fe = 8MgO + 4FeSi + 8H2O  
6MgSiO3 + 12H2 + 6Fe = 6MgO + 6FeSi + 12H2O  
4MgSi2O5 + 16H2 + 4Fe = 4MgO + 4FeSi2 + 16H2O

# %% [markdown]
Assumption:

1. Only Si is reduced.
2. System supplies sufficient H2 for full conversion.  

# %% [code]
import periodictable as ptable

def cal_redox(mol_f_mantle, verbose=False):
    print('----------- Mg/Si = {:.2f}, Fe-Si formation -----------'.format(mol_f_mantle['MgO'] / mol_f_mantle['SiO2']))
    mass_comp_mantle = {}
    tot = 0

    for key in mol_f_mantle:
        mass_comp_mantle[key] = mol_f_mantle[key] * (ptable.formula(key).mass * 1e-3)
        tot += mass_comp_mantle[key]

    wtf_comp_mantle = {}
    for key in mol_f_mantle:
        wtf_comp_mantle[key] = ( mass_comp_mantle[key] / tot)

    mol_comp_mantle = {}
    for key in mol_f_mantle:
        mol_comp_mantle[key] = wtf_comp_mantle[key] * mass_earth_mantle / \
            (ptable.formula(key).mass * 1e-3)
        
    if verbose:
        print('weight fraction before reduction = ', wtf_comp_mantle)
        print('moles in the mantle before reduction = ', mol_comp_mantle)

    mol_Fe_core = mass_earth_core / (ptable.formula('Fe').mass * 1e-3)

    # all Si from the mantle is reduced and included in the core
    mol_comp_core_red = {'Fe': mol_Fe_core, 'Si': mol_comp_mantle['SiO2']}

    mass_earth_core_red = 0
    mass_comp_core_red = {}

    for key in mol_comp_core_red:
        mass_comp_core_red[key] = mol_comp_core_red[key] * \
            (ptable.formula(key).mass * 1e-3)
        mass_earth_core_red += mass_comp_core_red[key]

    wtf_comp_core_red = {}
    for key in mol_comp_core_red:
        wtf_comp_core_red[key] = mass_comp_core_red[key] / mass_earth_core_red

    if verbose:
        print('mass ratio of the core between after and before reduction = ', 
              mass_earth_core_red / mass_earth_core)
        print('moles in the core after reduction = ', mol_comp_core_red)
        print('mass in the core after reduction = ', mass_comp_core_red)
    print("wt frac in the core after reduction: ", ", ".join(
        "{0:s} = {1:.3f}".format(k, v) for k, v in wtf_comp_core_red.items()))

    # mantle composition after full reduction = amount of MgO
    mol_comp_mantle_red = {'MgO': mol_comp_mantle['MgO'], 'SiO2': 0.0}

    mass_earth_mantle_red = 0
    mass_comp_mantle_red = {}

    for key in mol_comp_mantle_red:
        mass_comp_mantle_red[key] = mol_comp_mantle_red[key] * \
            (ptable.formula(key).mass * 1e-3)
        mass_earth_mantle_red += mass_comp_mantle_red[key]

    if verbose:
        print('mass ratio of the mantle between after and before reduction = ',
              mass_earth_mantle_red / mass_earth_mantle)
        print('moles in the mantle after reduction = ', mol_comp_mantle_red)
        print('mass in the mantle after reduction = ', mass_comp_mantle_red)
    # for 1 SiO2, 2H2 is consumed and 2H2O is formed
    mass_H2 = mol_comp_mantle['SiO2'] * 2. * (ptable.formula('H2').mass * 1e-3)
    mass_H2O = mol_comp_mantle['SiO2'] * 2. * (ptable.formula('H2O').mass * 1e-3)

    tot_oxy = mass_earth_mantle + mass_earth_core + mass_H2
    tot_red = mass_earth_mantle_red + mass_earth_core_red + mass_H2O
    print('Mass fractions and ratio')
    print('  before: H2 = {0:.4f}, mantle = {1:.4f}, core = {2:.4f}: mantle/core = {3:.4f}'.format(
        mass_H2/tot_oxy, mass_earth_mantle/tot_oxy, mass_earth_core/tot_oxy, 
        mass_earth_mantle/mass_earth_core))
    print('  after: H2O = {0:.4f}, mantle = {1:.4f}, core = {2:.4f}: mantle/core = {3:.4f}'.format(
        mass_H2O/tot_red, mass_earth_mantle_red/tot_red, 
        mass_earth_core_red/tot_red, mass_earth_mantle_red/mass_earth_core_red))    

# %% [code]
for xMgO in [2/3, 1/2, 1/3]:
    cal_redox({'MgO': xMgO, 'SiO2': 1-xMgO})

# %% [markdown]
# Cases for the SiH4 formation reaction

# %% [markdown]
(1) Mg/Si = 2  
Mg2SiO4 + 4H2 + Fe = 2MgO + Fe + SiH4 + 2H2O

(2) Mg/Si = 1  
MgSiO3 + 4H2 + Fe = MgO + Fe + SiH4 + 2H2O

(3) Mg/Si = 0.5  
MgSi2O5 + 8H2 + Fe = MgO + Fe + 2SiH4 + 4H2O

# %% [markdown]
I multiply the reactions above by constants such that total moles of Mg + Si is 12.

4Mg2SiO4 + 16H2 + 4Fe = 8MgO + 4Fe + 4SiH4 + 8H2O  
6MgSiO3 + 24H2 + 6Fe = 6MgO + 6Fe + 6SiH4 + 12H2O  
4MgSi2O5 + 32H2 + 4Fe = 4MgO + 4Fe + 8SiH4 + 16H2O

# %% [markdown]
Assumption:

1. Only Si forms hydride.
2. System supplies sufficient H2 for full conversion.  

# %% [code]
def cal_SiH4(mol_f_mantle, verbose=False):
    print('----------- Mg/Si = {:.2f}, SiH4 formation -----------'.format(mol_f_mantle['MgO']/mol_f_mantle['SiO2']))
    mass_comp_mantle = {}
    tot = 0

    for key in mol_f_mantle:
        mass_comp_mantle[key] = mol_f_mantle[key] * (ptable.formula(key).mass * 1e-3)
        tot += mass_comp_mantle[key]

    wtf_comp_mantle = {}
    for key in mol_f_mantle:
        wtf_comp_mantle[key] = ( mass_comp_mantle[key] / tot)

    mol_comp_mantle = {}
    for key in mol_f_mantle:
        mol_comp_mantle[key] = wtf_comp_mantle[key] * mass_earth_mantle / (ptable.formula(key).mass * 1e-3)
        
    if verbose:
        print('weight fraction before hydride formation = ', wtf_comp_mantle)
        print('moles in the mantle before hydride formation = ', mol_comp_mantle)

    mol_comp_mantle_after = {'MgO': mol_comp_mantle['MgO'], 'SiO2': 0.0}

    mass_earth_mantle_after = 0
    mass_comp_mantle_after = {}

    for key in mol_comp_mantle_after:
        mass_comp_mantle_after[key] = mol_comp_mantle_after[key] * (ptable.formula(key).mass * 1e-3)
        mass_earth_mantle_after += mass_comp_mantle_after[key]

    if verbose:
        print('mass ratio of the mantle between after and before hydride formation = ', 
              mass_earth_mantle_after / mass_earth_mantle)
        print('moles in the mantle after hydride formation = ', mol_comp_mantle_after)
        print('mass in the mantle after hydride formation = ', mass_comp_mantle_after)

    # the factors are obtained from the reactions above
    mass_H2 = mol_comp_mantle['SiO2'] * 4. * (ptable.formula('H2').mass * 1e-3)
    mass_H2O = mol_comp_mantle['SiO2'] * 2. * (ptable.formula('H2O').mass * 1e-3)
    mass_SiH4 = mol_comp_mantle['SiO2'] * (ptable.formula('SiH4').mass * 1e-3)

    tot_before = mass_earth_mantle + mass_earth_core + mass_H2
    tot_after = mass_earth_mantle_after + mass_earth_core + mass_H2O + mass_SiH4
    print('Mass fractions and ratios')
    print('  before: H2 = {0:.4f}, mantle = {1:.4f}, core = {2:.4f}: mantle/core = {3:.4f}'.format(
        mass_H2/tot_before, mass_earth_mantle/tot_before, mass_earth_core/tot_before, 
        mass_earth_mantle/mass_earth_core))
    print('  after: H2O = {0:.4f}, SiH4 = {1:.4f}, mantle = {2:.4f}, core = {3:.4f}: mantle/core = {4:.4f}'.format(
        mass_H2O/tot_after, mass_SiH4/tot_after, mass_earth_mantle_after/tot_after, 
        mass_earth_core/tot_after, 
        mass_earth_mantle_after/mass_earth_core))    

# %% [code]
for xMgO in [2/3, 1/2, 1/3]:
    cal_redox({'MgO': xMgO, 'SiO2': 1-xMgO})
    cal_SiH4({'MgO': xMgO, 'SiO2': 1-xMgO})

# %% [code]


# %% [code]
