# Supplementary material for: Building wet planets through high-pressure magma–hydrogen reactions
Source: Nature. 2025 Oct 29;646(8087):1069–74. doi: 10.1038/s41586-025-09630-7 (PMC12571897; doi:10.1038/s41586-025-09630-7)
Supplement: Supplementary file 2 — This zipped file contains Supplementary Codes 1–3. [file 41586_2025_9630_MOESM2_ESM.zip › supplementary-code-1-quantities-reactant-product-obsidian-linked.ipynb]

# %% [markdown]
# Estimation of Reactant and Product Quantities in Olivine-Hydrogen Reaction Experiments

# %% [code]
import numpy as np
import periodictable as ptable
import pytheos as eos
from uncertainties import ufloat
from uncertainties.umath import *
from uncertainties import unumpy as unp
import scipy.constants as const

# %% [code]
%precision 3

# %% [code]
# Function to format array elements with desired precision
def format_with_precision(arr, precision=3):
    formatted_values = [f"{v:.{precision}uS}" for v in arr]
    return formatted_values

# %% [markdown]
# Input parameters

# %% [code]
olivine = '(Mg0.9Fe0.1)2SiO4'

# %% [markdown]
## Porosity of sample foil

The sample foil was made by compressing a mixture of olivine and Fe metal powder to a few gigapascals at 300 K. As shown in the electron microscope image in Figure 1, the starting foil has little to no porosity. However, because of the diffusivity of H$_2$ under high pressure, H$_2$ penetrates the sample foil to a level between 5 and 15% along the grain boundaries.

# %% [code]
vol_frac = {}
vol_frac['H2_pores'] = ufloat(0.1, 0.05)

# %% [markdown]
## Weight fraction of Fe metal in the sample foil

The weight percentage of iron metal, which is 20 percent, is determined from actual mass measurements. The measurement uncertainty is less than 0.1%. However, the iron metal content may vary locally within the sample by up to 10%.

# %% [code]
wt_frac = {}
wt_frac['Fe_metal'] = ufloat(0.2, 0.02)
wt_frac[olivine] = 1. - wt_frac['Fe_metal']

# %% [markdown]
## Molar volumes of materials

# %% [markdown]
Molar volume calculated from the EOS of H$_2$ from Hemley (1990; 10.1103/PhysRevB.42.6458).

# %% [code]
pressure = np.array([7.,40])

# %% [code]
vmol = {} # cm^3/mol
vmol['H2'] = eos.vinet_v(pressure, 23.0, 0.172, 7.19) # cm3/mol
vmol['H2'] # cm^3/mol

# %% [markdown]
Molar volume calculated from the EOS of San Carlos olivine (SCO) from Liu (2006; 10.1016/j.pepi.2006.04.003).  Note that olivine persists metastably to >25 GPa during cold compression before laser heating.

# %% [code]
vuc_ol = eos.bm3_v(pressure, 292.13, 129., 4.61) #A3
vmol[olivine] = vuc_ol * 1e-24 * const.N_A / 4.
vmol[olivine] # cm^3/mol

# %% [markdown]
Molar volume calculated from the EOS of Fe metal from Dewaele (2006; 10.1103/PhysRevLett.97.215504).

# %% [code]
vatom_Fe_metal = eos.vinet_v(pressure, 11.214, 163.4, 5.38) # A3/atom, from Dewaele
vmol['Fe_metal'] = vatom_Fe_metal * 1.e-24 * const.N_A
vmol['Fe_metal'] # cm^3/mol

# %% [markdown]
# Total Fe available for Fe-Si alloy

# %% [markdown]
Determine the total molar quantity of Fe available for alloying with reduced silicon.

# %% [code]
mol_rel = {} # mol in relative scale

mol_rel['Fe_metal'] = wt_frac['Fe_metal'] / \
    ptable.formula('Fe').mass
mol_rel[olivine] = wt_frac[olivine] / \
    ptable.formula(olivine).mass
mol_rel['Fe_in_Olivine'] = mol_rel[olivine] * 0.2 # mole of Fe2+ in olivine

# Fe to form Fe-Si alloy
mol_per_ol_Fe_metal = ( mol_rel['Fe_metal'] ) / \
    mol_rel[olivine] 
mol_per_ol_Fe_in_ol = ( mol_rel['Fe_in_Olivine'] ) / \
    mol_rel[olivine] 
## All Fe together
mol_per_ol_Fe = mol_per_ol_Fe_metal + mol_per_ol_Fe_in_ol

# %% [markdown]
## Si content in Fe-Si alloy observed in our experiment

# %% [markdown]
At 6-8 GPa, in runs SCO-1-5, Fe<sub>0.73</sub>Si<sub>0.27</sub> was found. At 10-20 GPa, in runs SCO-6-8, Fe<sub>5</sub>Si<sub>3</sub> was observed. At greater than 30 GPa, in runs SCO-10, 11, 12, 13a, and 13b, $y = 0.33\text{-}0.5$ for Fe<sub>1-y</sub>Si<sub>y</sub> was observed. From these results, at lower pressures 0.37 Si and, at higher pressures, 0.83 Si were reduced per mole of Fe. Therefore, the total amount of Si reduced can be calculated as shown below.

# %% [code]
mol_frac_rxn1 = np.array([0.37, 0.83]) * mol_per_ol_Fe
print(format_with_precision(mol_frac_rxn1))

# %% [markdown]
The first number corresponds to 5-20 GPa (olivine-ringwoodite field), and the second number corresponds to approximately 25 GPa (bridgmanite field). 

`mol_frac_rxn1` and `(1 - mol_frac_rxn1)` represent the amount of Si used for forming Fe-Si alloy and SiH<sub>4</sub>, respectively.

# %% [markdown]
# Amounts of reactants in the sample foil of the laser-heated volume

Volume ratio between Fe metal and olivine. 

# %% [code]
v_rel = {}
v_rel['Fe_metal'] = wt_frac['Fe_metal'] / \
    ptable.formula('Fe').mass * vmol['Fe_metal']
v_rel[olivine] = wt_frac[olivine] / \
    ptable.formula(olivine).mass * vmol[olivine]

print('V(Fe metal) / V(Olivine) = ',
    format_with_precision(v_rel['Fe_metal']/v_rel[olivine]))

# %% [markdown]
Volume fractions of olivine, Fe metal, and H<sub>2</sub> in pores in the sample foil

# %% [code]
vol_frac[olivine] = (1 - vol_frac['H2_pores']) * v_rel[olivine] / \
    (v_rel[olivine] + v_rel['Fe_metal'])
vol_frac['Fe_metal'] = (1 - vol_frac['H2_pores']) * v_rel['Fe_metal'] / \
    (v_rel[olivine] + v_rel['Fe_metal'])
print('V_frac(Ol) = ', format_with_precision(vol_frac[olivine]))
print('V_frac(Fe) = ', format_with_precision(vol_frac['Fe_metal']))
print('V_frac(H2 pores) = ', (vol_frac['H2_pores']))

# %% [markdown]
# Amounts of reactants including all the heated volume.

# %% [markdown]
The heated volume of olivine + Fe metal can act like a hot plate, providing heat to H<sub>2</sub> medium through conduction and convection. Therefore, these H<sub>2</sub> medium layers immediately above the sample foil can be hot enough to participate in the reaction.

Even if some H<sub>2</sub> laterally adjacent to the heated volume of olivine + Fe metal becomes warm, because the olivine + Fe metal cannot be molten in those areas, no reaction will occur there. 

Due to the thermal gradients (axially and laterally) in LHDAC, the heated volume will be confined to a small area in the sample, as shown in Fig. 1.

# %% [markdown]
We assume a cylindrical geometry. The indented gasket is initially 25 micrometers thick before compression. With compressible hydrogen, the gasket thickness decreases and becomes 20 micrometers at 6-8 gigapascals.

The sample foil thickness is approximately 10 micrometers as measured under a microscope during foil making. Therefore, a total of 10 micrometer thick H<sub>2</sub> layers should exist above and below the sample foil at 6-8 gigapascals. However, not all of the 10 micrometer thick layer of H<sub>2</sub> can be heated to a sufficiently high temperature because of the axial thermal gradient. According to Kiefer's work (2005; 10.1063/1.1906292), approximately half the thickness of the layer can be sufficiently hot for the reaction. We therefore estimate a total of 5 micrometer thick warm H<sub>2</sub> layers. A 10% error was assigned to the heights of these layers.

# %% [markdown]
All lengths below are in centimeters.

# %% [markdown]
The volume of hydrogen decreases by 40 percent when compressed from 6 to 8 gigapascals to 40 gigapascals.

# %% [code]
del_h_H2 = (vmol['H2'][1]/vmol['H2'][0])**(1/3) # conversion of volume reduction by compression to length reduction

# %% [code]
r = {}; h = {}
r['H2_layer'] = 7.5e-4 # cm
h['H2_layer'] = np.array([10.e-4, 10.e-4 * del_h_H2]) * 1./2. # cm, total thickness of the two H2 layers
r['sample'] = r['H2_layer']
h['sample'] = ufloat(10.e-4, 1.e-4) # cm

# %% [markdown]
Amount of heated hydrogen in the layers above and below the foil. See the geometry in Figure 1.

# %% [code]
vol_abs = {}
mol_abs_reactant = {}
mass_abs_reactant = {}

vol_abs['H2_layer'] = np.pi * r['H2_layer']**2 * h['H2_layer']
mol_abs_reactant['H2_layer'] = vol_abs['H2_layer'] / vmol['H2'] # cm3/mol
mass_abs_reactant['H2_layer'] = mol_abs_reactant['H2_layer'] * \
        ptable.formula('H2').mass

# %% [markdown]
Volumes of the heated sample and H<sub>2</sub>.

# %% [code]
vol_abs['sample'] = np.pi * r['sample']**2 * (h['sample']) * \
                            (1 - vol_frac['H2_pores'])
vol_abs['H2_pores'] = np.pi * r['sample']**2 * (h['sample']) * \
                            vol_frac['H2_pores']

# %% [markdown]
Moles of heated olivine and hydrogen gas in pores.

# %% [code]
"Fe_metal".split("_", 1)[0], "olivine".split("_", 1)[0]

# %% [code]
vol_abs[olivine] = vol_abs['sample'] * vol_frac[olivine] / \
    (vol_frac[olivine] + vol_frac['Fe_metal'])
vol_abs['Fe_metal'] = vol_abs['sample'] * vol_frac['Fe_metal'] / \
    (vol_frac[olivine] + vol_frac['Fe_metal'])
     
for key in [olivine, 'Fe_metal', 'H2_pores']:
    if key == 'H2_pores':
        k_chem = key.split("_", 1)[0]
    else:
        k_chem = key
    mol_abs_reactant[key] = vol_abs[key] / vmol[k_chem]

    print('Moles of ' + key, format_with_precision(mol_abs_reactant[key]))

# %% [markdown]
Weight fractions of reactants

# %% [code]
mass_abs_reactant = {}

mass_abs_reactant['H2'] = (mol_abs_reactant['H2_pores'] + 
                           mol_abs_reactant['H2_layer']) * \
                            ptable.formula('H2').mass
mass_abs_reactant[olivine] = mol_abs_reactant[olivine] * \
                            ptable.formula(olivine).mass
mass_abs_reactant['Fe_metal'] = mass_abs_reactant[olivine] * \
                            ( wt_frac['Fe_metal'] / (1 - wt_frac['Fe_metal']) )
mass_abs_reactant_total = (mass_abs_reactant[olivine] + 
                           mass_abs_reactant['Fe_metal'] + 
                           mass_abs_reactant['H2'])

print("** Reactants in Horn's experiment **")
for key in [olivine, 'Fe_metal', 'H2']:
    print('wt fraction of {:s} = '.format(key), 
          format_with_precision( mass_abs_reactant[key] / mass_abs_reactant_total))

print('H2 to silicate mass ratio = ', format_with_precision(
    mass_abs_reactant['H2'] / mass_abs_reactant[olivine]))

# %% [markdown]
# Quantities of substances after reaction

# %% [markdown]
The reaction observed in Horn's experiments can be written as:

$$ (a-0.2)\mathrm{Fe} + \mathrm{(Mg_{0.9}Fe_{0.1})_2SiO_4} + 2(2-z)\mathrm{H_2} + 0.5x(a - \frac{z}{y})\mathrm{H_2} 
\rightarrow 
\frac{z}{y}\mathrm{Fe}\mathrm{Si}_y + (a - \frac{z}{y})\mathrm{FeH}_x + 2\mathrm{MgO} + (1-z)\mathrm{SiH_4} + 2\mathrm{H_2O} $$


# %% [markdown]
where $a$ is the total iron (Fe) available in the reactant side (`mol_per_ol_Fe`). This value is measured during sample preparation from the chemical composition of SCO. It is a constant.  $z$ is the amount of silicon (Si) reduced to metal and therefore present in the Fe-Si alloy (`mol_frac_rxn1`). Conversely, $1 - z$ is the fraction of Si consumed for SiH$_4$ formation. $y$ is the Si content in the Fe-Si alloy (`mol_Si_in_FeSi`). $y$ is estimated from the unit-cell volume and crystal structure of Fe-Si alloy phases.  $z/y$ is the molar amount of Fe-Si alloy (`mol_per_ol_FeSi`). $x$ is the content of hydrogen (H) in the Fe-H alloy per iron atom (`mol_H_in_FeH`).

On the reactant side, I separate H$_2$ into two terms to distinguish hydrogen consumed for SiH$_4$ formation and hydrogen consumed for Fe-H alloy formation.

# %% [code]
mol_Si_in_FeSi = unp.uarray([0.37, 0.83], [0.05, 0.05]) # see above for the calculation of these values from experimental data

# %% [markdown]
Based on XRD patterns, we estimated the following values.

# %% [code]
mol_per_ol_FeSi = mol_per_ol_Fe * unp.uarray([2/3, 1.], [0.1, 0.])
# mol_per_ol_FeSi = mol_per_ol_Fe * np.array([1, 1.])
mol_per_ol_FeSi

# %% [code]
mol_frac_rxn1 = mol_per_ol_FeSi * mol_Si_in_FeSi # this is z
format_with_precision(mol_frac_rxn1) # this is z

# %% [markdown]
Then the H<sub>2</sub> further consumed for Fe alloy making is:

# %% [code]
mol_H_in_FeH = np.array([0.3, 1.]) # This is from the experimental values
# mol_H_in_FeH = np.array([0., 0.])

# %% [code]
mol_per_ol_total_H2_in_FeH = (mol_per_ol_Fe - mol_per_ol_FeSi) * mol_H_in_FeH / 2.
format_with_precision(mol_per_ol_total_H2_in_FeH)

# %% [markdown]
Molar fractions of liquid phases (or components).

# %% [code]
mol_abs_product = {}

mol_abs_product['H2'] = (mol_abs_reactant['H2_pores'] + 
                                  mol_abs_reactant['H2_layer'])  \
                                - mol_abs_reactant[olivine] * \
                                  (4. - 2. * mol_frac_rxn1) \
                                - mol_abs_reactant[olivine] * \
                                    mol_per_ol_total_H2_in_FeH
mol_abs_product['SiH4'] = mol_abs_reactant[olivine] * (1. - mol_frac_rxn1)
mol_abs_product['H2O'] = mol_abs_reactant[olivine] * 2.

mol_abs_total = (mol_abs_product['H2O'] + 
                 mol_abs_product['H2'] + \
                 mol_abs_product['SiH4'])

for key in ['H2', 'H2O', 'SiH4']:
    print('mol_frac({:s}) = '.format(key), 
          format_with_precision(mol_abs_product[key]/ mol_abs_total))

# %% [markdown]
# Mass fractions after the reaction

# %% [code]
mass_abs_product = {}

mass_abs_product['H2'] = mol_abs_product['H2'] * \
    ptable.formula('H2').mass
mass_abs_product['SiH4'] = mol_abs_product['SiH4'] * ptable.formula('SiH4').mass
mass_abs_product['H2O'] = mol_abs_product['H2O'] * ptable.formula('H2O').mass
mass_abs_product['MgO'] = mol_abs_reactant[olivine] * ptable.formula('MgO').mass * 2
mass_abs_product['Fe-Si'] = mol_abs_reactant[olivine] * \
    (mol_per_ol_FeSi * ptable.formula('Fe').mass + \
    mol_frac_rxn1 *ptable.formula('Si').mass)
mass_abs_product['Fe-H'] = mol_abs_reactant[olivine] * \
    (mol_per_ol_Fe - mol_per_ol_FeSi) * (ptable.formula('Fe').mass + \
    mol_H_in_FeH * ptable.formula('H').mass)
     
mass_abs_product_total = (mass_abs_product['H2O'] + 
                 mass_abs_product['H2'] + \
                 mass_abs_product['SiH4'] + mass_abs_product['MgO'] +
                 mass_abs_product['Fe-Si'] + mass_abs_product['Fe-H'])

for key in ['H2O', 'H2', 'SiH4', 'MgO', 'Fe-Si', 'Fe-H']:
    print('mass_frac({:s}) = '.format(key), 
          format_with_precision(mass_abs_product[key]/ mass_abs_product_total))
