# Supplementary material for: Building wet planets through high-pressure magma–hydrogen reactions
Source: Nature. 2025 Oct 29;646(8087):1069–74. doi: 10.1038/s41586-025-09630-7 (PMC12571897; doi:10.1038/s41586-025-09630-7)
Supplement: Supplementary file 4 — Source Data Fig. 3 [file 41586_2025_9630_MOESM4_ESM.xlsx]

## Sheet: Sheet1
a					b					c
z (mass fraction) - initial	Mass - initial	z (mass fraction) - 100 Myr	Mass - 100 Myr		z (mass fraction) - initial	Mass - initial	z (mass fraction) - 100 Myr	Mass - 100 Myr		z (mass fraction) - initial	Mass - initial	z (mass fraction) - 100 Myr	Mass - 100 Myr
1	0	1	0		1	0	1	0		1	0	1	0
1	0.0114626	1	0.0105347		1	0.0114626	1	0.0111888		1	0.0114626	1	0.0104828
1	0.0324683	1	0.0298626		1	0.0324683	1	0.0316852		1	0.0324683	1	0.029715
1	0.0596368	1	0.0549783		1	0.0596368	1	0.0582661		1	0.0596368	1	0.0547072
1	0.0917765	1	0.0848027		1	0.0917765	1	0.0897742		1	0.0917765	1	0.084387
1	0.12819	1	0.118706		1	0.12819	1	0.125533		1	0.12819	1	0.118129
1	0.1684	1	0.156258		1	0.1684	1	0.165078		1	0.1684	1	0.155505
1	0.212052	1	0.197134		1	0.212052	1	0.208064		1	0.212052	1	0.196195
1	0.258867	1	0.241079		1	0.258867	1	0.254215		1	0.258867	1	0.239945
1	0.308617	1	0.287881		1	0.308617	1	0.303307		1	0.308617	1	0.286545
1	0.361109	1	0.337362		1	0.361109	1	0.355147		1	0.361109	1	0.335819
1	0.416176	1	0.389365		1	0.416176	1	0.409571		1	0.416176	1	0.387612
1	0.473671	1	0.443752		1	0.473671	1	0.466431		1	0.473671	1	0.441786
1	0.533464	1	0.500398		1	0.533464	1	0.525595		1	0.533464	1	0.498219
1	0.595436	1	0.559191		1	0.595436	1	0.586944		1	0.595436	1	0.5568
1	0.659477	1	0.620026		1	0.659477	1	0.650367		1	0.659477	1	0.617423
1	0.725486	1	0.682804		1	0.725486	1	0.715761		1	0.725486	1	0.679994
1	0.793367	1	0.747436		1	0.793367	1	0.783031		1	0.793367	1	0.744421
1	0.863032	1	0.813834		1	0.863032	1	0.852084		1	0.863032	1	0.810619
1	0.934395	1	0.881915		1	0.934395	1	0.922835		1	0.934395	1	0.878507
1	1.00737	1	0.951601		1	1.00737	1	0.995199		1	1.00737	1	0.948006
1	1.08189	1	1.02281		1	1.08189	1	1.0691		1	1.08189	1	1.01904
1	1.15786	1	1.09548		1	1.15786	1	1.14445		1	1.15786	1	1.09154
1	1.23522	1	1.16953		1	1.23522	1	1.22118		1	1.23522	1	1.16542
1	1.31389	1	1.24488		1	1.31389	1	1.29921		1	1.31389	1	1.24063
1	1.39379	1	1.32148		1	1.39379	1	1.37846		1	1.39379	1	1.31709
1	1.47486	1	1.39924		1	1.47486	1	1.45887		1	1.47486	1	1.39472
1	1.55702	1	1.4781		1	1.55702	1	1.54036		1	1.55702	1	1.47347
1	1.64019	1	1.55799		1	1.64019	1	1.62285		1	1.64019	1	1.55326
1	1.72431	1	1.63883		1	1.72431	1	1.70627		1	1.72431	1	1.63403
1	1.80929	1	1.72057		1	1.80929	1	1.79053		1	1.80929	1	1.7157
1	1.89506	1	1.80312		1	1.89506	1	1.87558		1	1.89506	1	1.7982
1	1.98154	1	1.88641		1	1.98154	1	1.96131		1	1.98154	1	1.88146
1	2.06866	1	1.97036		1	2.06866	1	2.04766		1	2.06866	1	1.96541
1	2.15632	1	2.05491		1	2.15632	1	2.13453		1	2.15632	1	2.04998
1	2.24445	1	2.13997		1	2.24445	1	2.22184		1	2.24445	1	2.13507
1	2.33294	1	2.22546		1	2.33294	1	2.30951		1	2.33294	1	2.22063
1	2.42172	1	2.3113		1	2.42172	1	2.39743		1	2.42172	1	2.30656
1	2.51068	1	2.3974		1	2.51068	1	2.48551		1	2.51068	1	2.39277
1	2.59972	1	2.48366		1	2.59972	1	2.57365		1	2.59972	1	2.47919
1	2.68874	1	2.57001		1	2.68874	1	2.66174		1	2.68874	1	2.56571
1	2.77761	1	2.65633		1	2.77761	1	2.74967		1	2.77761	1	2.65225
1	2.86624	1	2.74253		1	2.86624	1	2.83732		1	2.86624	1	2.73869
1	2.95448	1	2.8285		1	2.95448	1	2.92457		1	2.95448	1	2.82495
1	3.04221	1	2.91412		1	3.04221	1	3.01128		1	3.04221	1	2.9109
1	3.12929	1	2.99929		1	3.12929	1	3.09732		1	3.12929	1	2.99643
1	3.21557	1	3.08387		1	3.21557	1	3.18255		1	3.21557	1	3.08143
1	3.3009	1	3.16773		1	3.3009	1	3.26681		1	3.3009	1	3.16576
1	3.38511	1	3.25075		1	3.38511	1	3.34994		1	3.38511	1	3.24928
1	3.46802	1	3.33278		1	3.46802	1	3.43177		1	3.46802	1	3.33187
1	3.54946	1	3.41366		1	3.54946	1	3.51212		1	3.54946	1	3.41338
1	3.62924	1	3.49325		1	3.62924	1	3.59081		1	3.62924	1	3.49364
1	3.70715	1	3.57139		1	3.70715	1	3.66765		1	3.70715	1	3.5725
1	3.78298	0.999998	3.64789		1	3.78298	1	3.74244		1	3.78298	1	3.6498
1	3.85653	0.999985	3.7226		1	3.85653	1	3.81498		1	3.85653	1	3.72536
1	3.92758	0.999983	3.79534		1	3.92758	1	3.88505		1	3.92758	1	3.79901
1	3.99592	0.999976	3.86592		1	3.99592	1	3.95247		1	3.99592	1	3.87057
1	4.06132	0.999972	3.93417		1	4.06132	0.999999	4.01703		1	4.06132	1	3.93986
1	4.12359	0.999971	3.99991		1	4.12359	0.999995	4.07853		1	4.12359	1	4.0067
1	4.18254	0.999696	4.06298		1	4.18254	0.999989	4.13682		1	4.18254	1	4.07091
1	4.23799	0.999631	4.12322		1	4.23799	0.997654	4.19172		1	4.23799	1	4.13233
1	4.28981	0.999526	4.18047		1	4.28981	0.997295	4.24312		1	4.28981	1	4.19079
1	4.33788	0.999333	4.23462		1	4.33788	0.994436	4.29095		1	4.33788	1	4.24616
1	4.38214	0.996682	4.28555		1	4.38214	0.994436	4.3351		1	4.38214	0.999846	4.29831
1	4.42256	0.992054	4.33319		1	4.42256	0.994436	4.37562		1	4.42256	0.999835	4.34714
1	4.45918	0.992054	4.37749		1	4.45918	0.994436	4.4125		1	4.45918	0.999815	4.39258
0.19	4.49201	0.991639	4.41844		0.19	4.49201	0.986118	4.44588		0.19	4.49201	0.989681	4.43461
0.18	4.52152	0.794464	4.45598		0.18	4.52152	0.707599	4.47581		0.18	4.52152	0.354434	4.47298
0.17	4.54922	0.318658	4.49035		0.17	4.54922	0.23244	4.50296		0.17	4.54922	0.191088	4.50858
0.16	4.57632	0.187336	4.52261		0.16	4.57632	0.179976	4.52833		0.16	4.57632	0.172618	4.54252
0.15	4.60307	0.146321	4.55366		0.15	4.60307	0.166685	4.55251		0.15	4.60307	0.160457	4.57507
0.14	4.62932	0.0646255	4.58372		0.14	4.62932	0.155678	4.57574		0.14	4.62932	0.148804	4.60625
0.13	4.65492	0.0646255	4.61278		0.13	4.65492	0.126156	4.59808		0.13	4.65492	0.137393	4.63607
0.12	4.67976	0.0646255	4.64081		0.12	4.67976	0.126156	4.61951		0.12	4.67976	0.126182	4.66451
0.11	4.70372	0.0646255	4.66775		0.11	4.70372	0.126156	4.64003		0.11	4.70372	0.115128	4.69155
0.1	4.72673	0.0646255	4.69354		0.1	4.72673	0.126156	4.65966		0.1	4.72673	0.104202	4.71719
0.09	4.7487	0.0646255	4.71813		0.09	4.7487	0.0350445	4.6784		0.09	4.7487	0.0933727	4.74142
0.08	4.76959	0.0646255	4.74149		0.08	4.76959	0.0350445	4.69626		0.08	4.76959	0.0826169	4.76423
0.07	4.78935	0.0646255	4.76359		0.07	4.78935	0.0350445	4.71326		0.07	4.78935	0.0719126	4.78566
0.06	4.80796	0.0646255	4.78442		0.06	4.80796	0.0350445	4.72942		0.06	4.80796	0.0612414	4.80571
0.05	4.8254	0.0646255	4.80397		0.05	4.8254	0.0350445	4.74477		0.05	4.8254	0.050589	4.82441
0.04	4.84169	0.0646255	4.82226		0.04	4.84169	0.0350445	4.75934		0.04	4.84169	0.0399451	4.84178
0.03	4.85684	0.0646255	4.8393		0.03	4.85684	0.0350445	4.77314		0.03	4.85684	0.0293021	4.85785
0.02	4.87088	0.0646255	4.8551		0.02	4.87088	0.0350445	4.78623		0.02	4.87088	0.0185475	4.87268
0.01	4.88384	0.0646255	4.86971		0.01	4.88384	0.0350445	4.79861		0.01	4.88384	0.00741892	4.88629
0	4.89578	0.0646255	4.88317		0	4.89578	0.0350445	4.81034		0	4.89578	0.000168505	4.89875
0	4.90673	0.0646255	4.89552		0	4.90673	0.0350445	4.82145		0	4.90673	0.000168505	4.91009
0	4.91675	0.0646255	4.9068		0	4.91675	0.0350445	4.83196		0	4.91675	0.000168505	4.92039
0	4.92591	0.0646255	4.91708		0	4.92591	0.0350445	4.84192		0	4.92591	0.000168505	4.92971
0	4.93425	0.0646255	4.92641		0	4.93425	0.0350445	4.85135		0	4.93425	0.000168505	4.93809
0	4.94183	0.0646255	4.93484		0	4.94183	0.0350445	4.86029		0	4.94183	0.000168505	4.94562
0	4.9487	0.0646255	4.94245		0	4.9487	0.0350445	4.86877		0	4.9487	0.000168505	4.95236
0	4.95489	0.0646255	4.94929		0	4.95489	0.0350445	4.87682		0	4.95489	0.0001685	4.95836
0	4.96045	0.0646255	4.95542		0	4.96045	0.0350445	4.88447		0	4.96045	0.000167986	4.96369
0	4.96544	0.0646255	4.96091		0	4.96544	0.0350445	4.89174		0	4.96544	0.000152758	4.96841
0	4.96989	0.0646255	4.96579		0	4.96989	0.0348144	4.89867		0	4.96989	6.19611e-05	4.97258
0	4.97384	0.0646255	4.97013		0	4.97384	0.0303448	4.90528		0	4.97384	0	4.97626
0	4.97735	0.0644709	4.97398		0	4.97735	0.0170527	4.91159		0	4.97735	0	4.97949
0	4.98045	0.0611106	4.97739		0	4.98045	0.00977489	4.91762		0	4.98045	0	4.98233
0	4.98318	0.0420875	4.98038		0	4.98318	0.00641001	4.92337		0	4.98318	0	4.98481
0	4.98558	0.0141087	4.98302		0	4.98558	0.00235544	4.92886		0	4.98558	0	4.98697
0	4.98768	0.00239977	4.98534		0	4.98768	0.00037512	4.93408		0	4.98768	0	4.98886
0	4.98952	0.000305355	4.98738		0	4.98952	4.20602e-05	4.93904		0	4.98952	0	4.9905
0	4.99112	3.37624e-05	4.98916		0	4.99112	3.36524e-06	4.94374		0	4.99112	0	4.99193
0	4.99251	2.94091e-06	4.99072		0	4.99251	0	4.9482		0	4.99251	0	4.99317
0	4.99371	0	4.99208		0	4.99371	0	4.95241		0	4.99371	0	4.99424
0	4.99475	0	4.99327		0	4.99475	0	4.95638		0	4.99475	0	4.99517
0	4.99564	0	4.9943		0	4.99564	0	4.96011		0	4.99564	0	4.99596
0	4.99642	0	4.9952		0	4.99642	0	4.96362		0	4.99642	0	4.99665
0	4.99708	0	4.99598		0	4.99708	0	4.9669		0	4.99708	0	4.99725
0	4.99764	0	4.99665		0	4.99764	0	4.96997		0	4.99764	0	4.99776
0	4.99813	0	4.99723		0	4.99813	0	4.97282		0	4.99813	0	4.9982
0	4.99854	0	4.99774		0	4.99854	0	4.97548		0	4.99854	0	4.99857
0	4.99889	0	4.99817		0	4.99889	0	4.97793		0	4.99889	0	4.99889
0	4.99919	0	4.99854		0	4.99919	0	4.98021		0	4.99919	0	4.99917
0	4.99944	0	4.99886		0	4.99944	0	4.9823		0	4.99944	0	4.99941
0	4.99966	0	4.99914		0	4.99966	0	4.98422		0	4.99966	0	4.99961
0	4.99984	0	4.99938		0	4.99984	0	4.98599		0	4.99984	0	4.99978
0	4.99999	0	4.99958		0	4.99999	0	4.9876		0	4.99999	0	4.99993
0	5.00012	0	4.99976		0	5.00012	0	4.98906		0	5.00012	0	5.00005
0	5.00023	0	4.9999		0	5.00023	0	4.99039		0	5.00023	0	5.00016
0	5.00032	0	5.00003		0	5.00032	0	4.99159		0	5.00032	0	5.00025
0	5.0004	0	5.00014		0	5.0004	0	4.99268		0	5.0004	0	5.00033
0	5.00046	0	5.00024		0	5.00046	0	4.99366		0	5.00046	0	5.0004
0	5.00051	0	5.00032		0	5.00051	0	4.99453		0	5.00051	0	5.00045
0	5.00056	0	5.00038		0	5.00056	0	4.99532		0	5.00056	0	5.0005
0	5.0006	0	5.00044		0	5.0006	0	4.99602		0	5.0006	0	5.00054
0	5.00063	0	5.00049		0	5.00063	0	4.99664		0	5.00063	0	5.00058
0	5.00065	0	5.00054		0	5.00065	0	4.99719		0	5.00065	0	5.00061
0	5.00067	0	5.00057		0	5.00067	0	4.99767		0	5.00067	0	5.00064
0	5.00069	0	5.0006		0	5.00069	0	4.9981		0	5.00069	0	5.00066
0	5.00071	0	5.00063		0	5.00071	0	4.99848		0	5.00071	0	5.00068
0	5.00072	0	5.00065		0	5.00072	0	4.99881		0	5.00072	0	5.00069
0	5.00073	0	5.00067		0	5.00073	0	4.9991		0	5.00073	0	5.00071
0	5.00074	0	5.00069		0	5.00074	0	4.99935		0	5.00074	0	5.00072
0	5.00075	0	5.0007		0	5.00075	0	4.99957		0	5.00075	0	5.00073
0	5.00075	0	5.00072		0	5.00075	0	4.99976		0	5.00075	0	5.00074
0	5.00076	0	5.00073		0	5.00076	0	4.99993		0	5.00076	0	5.00074
0	5.00076	0	5.00073		0	5.00076	0	5.00007		0	5.00076	0	5.00075
0	5.00076	0	5.00074		0	5.00076	0	5.00019		0	5.00076	0	5.00075
0	5.00077	0	5.00075		0	5.00077	0	5.0003		0	5.00077	0	5.00076
0	5.00077	0	5.00075		0	5.00077	0	5.00039		0	5.00077	0	5.00076
0	5.00077	0	5.00076		0	5.00077	0	5.00047		0	5.00077	0	5.00077
0	5.00077	0	5.00076		0	5.00077	0	5.00053		0	5.00077	0	5.00077
0	5.00077	0	5.00077		0	5.00077	0	5.00059		0	5.00077	0	5.00077
0	5.00078	0	5.00077		0	5.00078	0	5.00064		0	5.00078	0	5.00077
0	5.00078	0	5.00077		0	5.00078	0	5.00068		0	5.00078	0	5.00077
0	5.00078	0	5.00077		0	5.00078	0	5.00072		0	5.00078	0	5.00078
0	5.00078	0	5.00078		0	5.00078	0	5.00075		0	5.00078	0	5.00078
0	5.00078	0	5.00078		0	5.00078	0	5.00078		0	5.00078	0	5.00078
